# Supplementary material for: From Aromatic Motifs to Cluster-Assembled Materials: Silicon–Lithium Nanoclusters for Hydrogen Storage Applications
Source: Molecules. 2025 May 14;30(10):2163. doi: 10.3390/molecules30102163 (PMC12113802; doi:10.3390/molecules30102163)
Supplement: Supplementary file 1 [file molecules-30-02163-s001.zip]

Archive with 1 entries (1 files):
- molecules-3618567-supplementary.pdf
